# Supplementary material for: Genomic and Phenotypic Characterization of Streptomyces sirii sp. nov., Amicetin-Producing Actinobacteria Isolated from Bamboo Rhizospheric Soil
Source: Microorganisms. 2024 Dec 19;12(12):2628. doi: 10.3390/microorganisms12122628 (PMC11677201; doi:10.3390/microorganisms12122628)
Supplement: Supplementary file 1 [file microorganisms-12-02628-s001.zip]

Archive with 1 entries (1 files):
- microorganisms-3340938-supplementary.pdf
